# Supplementary material for: Unraveling the Physicochemical, Nutritional and Antioxidant Properties of the Honey Produced from the Fallopia japonica Plant
Source: Foods. 2024 Jun 21;13(13):1959. doi: 10.3390/foods13131959 (PMC11240986; doi:10.3390/foods13131959)
Supplement: Supplementary file 1 [file foods-13-01959-s001.zip]

Archive with 1 entries (1 files):
- foods-3053890-supplementary.pdf
